# Supplementary material for: Proteomic comparison of the cytosolic proteins of three Bifidobacterium longum human isolates and B. longum NCC2705
Source: BMC Microbiol. 2010 Jan 29;10:29. doi: 10.1186/1471-2180-10-29 (PMC2824696; doi:10.1186/1471-2180-10-29)
Supplement: Additional file 1 — Table S1- Identification of selected protein spots that showed variation (presence/absence) among the B. longum NCC2705, BS49, BS89 and BS64 strains. Additional file 1 contains Table S1 where are presented spot identification and characteristics. [file 1471-2180-10-29-S1.XLS]

## Sheet: Sheet1
Table 1: Identification of selected protein spots sharing variation among the B. longum NCC2705, BS89, BS49 and BS64 strains.
Spot number	M r(Da)*	pI*	Sequence coverage (%)	Number of matched peptides	Protein identification	Spots MS-FIT scores§ for each strain				B. longum NCC2705 Genome ID	Gene symbol	Functional category
						NCC2705	BS49	BS89	BS64
6	35.274	4.71	45	14	Choloylglycine hydrolase	6.69E+05	1.44E+06	-	-	BL0796	bsh	Cell wall / membrane / envelope biogenesis
7	35.304	4.71	39	14	Choloylglycine hydrolase	6.69E+05	1.55E+04	-	-	BL0796	bsh
8	35.274	4.71	39	14	Choloylglycine hydrolase	5.43E+04	-	-	-	BL0796	bsh
9	35.304	4.71	41	14	Choloylglycine hydrolase	1.91E05	1.55E+04	-	-	BL0796	bsh
14	39.535	5.88	57	20	dTDP-glucose 4,6-dehydratase	2.11E+06	-	-	-	BL0229	rmlB1
15	53.008	5.19	55	23	dTDP-4-keto-L-rhamnose reductase/dTDP-4-keto-6- deoxyglucose-3,5-epimerase	3.19E+07	-	-	-	BL0228
27	44.876	5.16	48	19	UDP-galactopyranose mutase	1.65E+03	1.88E+06	1.88E+06	-	BL1245	glf
57	44.847	5.20	47	14	UDP-galactopyranose mutase	-	1.65E+03	-	-	BL1245	glf
39	69.129	5.46	58	33	Glucosamine-fructose-6-phosphate aminotransferase	1.83E+08	1.83E+08	-	-	BL1175	glmS
13	37.281	5.13	76	21	UDP-glucose 4-epimerase	2.27E+08	-	-	-	BL1644	galE
53	37.247	5.10	60	21	UDP-glucose 4-epimerase	-	2,12E+10	2.46E+10	1.72E+10	BL1644	galE
52	47.239	5.90	60	24	UDP-N-acetylglucosamine 1-carboxyvinyltransferase	3.08E+12	8.77E+10	2.33E+11	-	BL1267	murA
47	49.138	5.80	48	20	Cyclopropane-fatty-acyl-phospholipid synthase	3.15E+03	-	-	-	BL1672
25	40.442	5.76	37	14	Aspartate-semialdehyde dehydrogenase	1.35E+04	1.15E+03	-	-	BL0492	asd	Amino acid transport and metabolism
34	45.82	5.14	68	25	Arginosuccinate synthase	-	3.53E+05	1.96E+06	-	BL1058	argG
58	37.317	4.90	18	13	Low specificity-threonine aldolase	2.52E+06	-	-	-	BL1103
4	41.893	5.26	50	16	Cystathionine gamma-synthase	4.03E+05	3.62E+06	-	3.62E+06	BL1155	metB
33	67.199	5.28	36	18	Dihydroxy-acid dehydratase	1.53E+04	1.00E+04	-	1.84E+03	BL1788	ilvD
21	97.519	4.70	45	40	Aminopeptidase N	1.19E+09	1.46E+09	1.91E+09	-	BL1191	pepN
20	59.252	5.00	55	26	ABC-type oligopeptide transport	2.39E+08	7.67E+07	-	-	BL1386	dppA2
18	73.291	5.91	60	37	ABC transporter	2.11E+11	-	2.12E+05	-	BL1390	dppD
54	58413	5.40	48	27	Phosphoribosylaminoimidazolecarboxamide formyltransferase / IMP cyclohydrolase	1.42E+13	-	-	2.05E+14	BL0735	purH	Nucleotide transport and metabolism
40	123.687	5.02	49	50	Carbamyl-phosphate synthase	4.45E+13	-	-	-	BL0068	carB
1	20.545	4.93	62	9	Adenylate kinase	-	4.02E+02	7.00E+02	4.20E+02	BL1601	adk
42	54.05	5.3	49	20	Adenylosuccinate lyase	7,76E+07	1.28E+06	-	-	BL1800	purB
31	53.499	5.37	56	27	Adenylosuccinate lyase	1.39E+07	-	7.65E+06	3.00E+08	BL1800	purB
17	48.154	5.39	57	31	Seryl-tRNA synthetase	7.71E+06	1.07E+06	-	1.57E+07	BL1635	serS	Translation, ribosomal structure and biogenesis
3	29.961	5.07	60	12	Elongation factor TS	4.89E+03	-	-	5.67E+06	BL1504	tsf
30	29.961	5.07	66	18	Elongation factor TS	8.22E+04	2.81E+04	1.49E+05	-	BL1504	tsf
41	56.216	5.42	44	24	Glycyl-tRNA synthetase	1.88E+06	4.06E+07	-	3.35E+06	BL0116	glyS
12	21.801	4.68	50	11	50S ribosomal protein L25	3.17E+04	3.92E+04	-	9.68E+04	BL0853	rpeY
51	30.318	5.55	37	11	Morphine 6-dehydrogenase	4,41E+03	-	-	4.41E+03	BL1292	morA	General function
5	36.246	4.60	69	22	RNA polymerase alpha	1.24E+07	4.03E+06	4.80E+05	-	BL1606	rpoA	Transcription
22	38.002	5.64	71	22	NusA homolog	1.38E+06	-	-	4.80E+04	BL1615	nusA
23	38.002	5.64	58	16	NusA homolog	-	1.69E+05	1.69E+05	5.78E+04	BL1615	nusA
35	99.721	5.87	46	43	Aldehyde-alcohol dehydrogenase 2	1.21E+02	-	2.25E+10	1.03E+10	BL1575	adh2	Energy production and conversion
16	47.043	5.27	61	25	Galactose-1-phosphate uridylyltransferase	-	4.26E+07	8.87E+06	-	BL1211	galT
28	102.928	5.67	44	40	Phosphoenolpyruvate carboxylase	9.96E+10	9.69E+10	5.02E+11	-	BL0604	ppc
10	17.765	4.57	47	8	DPS family hypothetical protein	6.12E+02	4.18+02	4.18+02	-	BL0618		Inorganic ion transport and metabolism
36	84.143	5.98	47	38	Polyphosphate kinase	1,98E+08	1,98E+08	-	-	BL1259	ppk
48	96.254	4.90	40	34	Protease ClpA/ClpB type	1.11E+12	3.47E+08	3.74E+08	-	BL1250	clpB	Protein turnover
11	25.869	5.11	45	16	Clp protease proteolytic subunit	9.69E+04	-	2.72E+03	-	BL0944	clpP
2	114.777	4.86	56	46	β-galactosidase	3.21E+11	-	5.71E+10	-	BL0978	lacZ	Carbohydrate metabolism
37	69.326	5.13	22	16	Hypothetical protein	1.27E+03	-	-	-	BL1050
44	53.532	5.40	46	17	Conserved hypothetical protein	-	2.02E+04	-	-
*Predicted Mr and pI
§ A score indates the presence of a spot. (-) indicates the absence of a spot.

## Sheet: Sheet2
	C	E	F	G	I	J	K	M	O	P	R	U
NCC2705	3	6	3	1	1	4	3	8	1	4	4	1
89	3	3	2	1	0	0	2	3	1	0	1	1
49	1	4	2	0	1	3	1	4	1	1	0	0
64	1	2	3	0	0	4	1	1	0	0	1	0
								n=	COGs
								4	C	Energy production and conversion
								7	E	Amino acid transport and metabolism
								4	F	Nucleotide transport and metabolism
								1	G	Carbohydrate transport and metabolism
								1	I	Lipid transport and metabolism
								4	J	Translation, ribosomal structure and biogenesis
								3	K	Transcription
								8	M	Cell wall/membrane/envelope biogenesis
								1	O	Posttranslational modification, protein turnover, chaperones
								1	P	Inorganic ion transport and metabolism
								4	R	General function prediction only
								1	U	Intracellular trafficking, secretion, and vesicular transport
